# Supplementary material for: Genetic Characterization of the Apple Germplasm Collection in Central Italy: The Value of Local Varieties
Source: Front Plant Sci. 2018 Oct 10;9:1460. doi: 10.3389/fpls.2018.01460 (PMC6191466; doi:10.3389/fpls.2018.01460)
Supplement: Supplementary file 1 [file Table_1.XLS]

## Sheet: data
Supplementary Table 1: Phenological and morphological data. Missing values are indicated as dots. Scores are explained in the manuscript
Acc. No	Time of eating maturity	Fruit Shape	Fruit ground colour	Hue over colour of fruit	Fruit rustiness	Pulp colour
_001	5	7	2	9	1	3
_003	5	1	1	1	1	1
_004	5	7	1	9	9	1
_005	5	6	2	9	1	1
_006	1	2	1	7	9	1
_007	1	3	2	9	9	1
_008	5	6	1	1	9	1
_009	7	7	1	1	9	1
_010	5	6	2	7	9	1
_011	5	3	2	9	1	1
_014	3	6	1	9	1	1
_016	5	6	1	7	9	1
_017	5	6	1	7	9	1
_018	5	6	1	1	9	1
_019	5	7	1	1	9	1
_020	5	7	1	1	9	3
_021	3	2	1	9	9	1
_022	5	7	1	1	9	1
_023	5	2	2	1	9	1
_024	5	2	1	1	9	3
_025	5	6	2	7	9	1
_026	5	6	2	7	9	1
_027	5	7	1	7	9	1
_029	5	7	1	7	9	1
_031	5	6	1	5	1	3
_032	5	7	1	9	1	3
_033	5	7	1	9	1	3
_034	5	7	1	9	1	3
_037	1	7	1	9	1	1
_038	3	5	2	9	1	1
_039	5	5	2	9	1	1
_040	3	5	2	9	1	1
_042	1	6	2	9	1	1
_043	1	6	1	7	1	1
_044	1	7	2	9	1	5
_045	1	7	2	9	1	5
_046	1	2	2	9	9	5
_047	5	1	2	1	9	3
_048	1	6	1	3	9	1
_050	5	7	2	9	9	1
_051	.	.	.	.	.	.
_052	5	6	2	9	9	1
_056	.	.	.	.	.	.
_057	5	7	1	9	9	1
_059	5	6	1	9	9	1
_060	3	5	1	9	1	1
_061	5	4	2	1	9	1
_062	5	7	1	9	9	1
_063	1	6	2	9	1	1
_064	5	2	1	7	9	1
_065	5	1	1	9	9	1
_066	5	6	2	9	9	1
_067	5	6	1	9	9	1
_068	1	5	1	9	9	1
_069	3	2	1	1	9	5
_070	5	6	1	9	1	1
_071	5	6	2	9	9	1
_072	5	1	1	9	1	1
_073	5	3	2	9	9	1
_074	5	6	1	9	9	3
_075	3	2	1	9	9	1
_077	1	6	1	9	1	1
_078	1	6	1	9	1	5
_079	.	.	.	.	.	.
_080	5	6	1	9	9	1
_081	5	7	1	9	9	1
_082	3	2	1	9	9	1
_083	1	5	1	7	1	3
_084	.	.	.	.	.	.
_085	.	.	.	.	.	.
_086	5	2	1	9	1	1
_087	.	.	.	.	.	.
_088	5	2	1	9	1	.
_089	3	6	1	9	9	1
_090	3	6	1	1	1	1
_091	.	.	.	.	.	.
_092	5	6	1	9	1	1
_094	5	5	1	9	9	1
_095	5	5	1	9	1	3
_096	5	6	1	1	.	.
_097	5	6	1	9	1	1
_098	5	6	1	9	1	1
_099	5	5	1	9	9	.
_100	5	5	1	9	1	1
_101	.	.	.	.	.	.
_102	.	.	.	.	.	.
_104	1	2	1	3	9	.
_105	.	.	.	.	.	.
_106	5	6	2	9	1	1
_107	1	2	1	9	9	.
_108	5	6	1	9	9	1
_109	5	7	1	9	1	1
_110	5	7	1	9	9	1
_111	5	7	1	9	1	1
_113	.	.	.	.	.	.
_114	5	6	1	9	1	1
_115	5	2	1	9	1	1
_116	5	6	2	9	1	1
_117	5	6	1	9	9	.
_118	5	6	1	9	1	1
_119	5	6	1	9	1	1
_120	5	4	1	9	1	1
_121	5	7	1	9	1	1
_122	7	6	2	7	1	1
_123	5	4	2	9	1	1
_124	5	6	1	3	1	1
_125	.	.	.	.	.	.
_126	5	4	2	1	9	1
_127	5	4	1	7	9	1
_128	5	6	1	1	9	1
_129	3	7	2	9	1	1
_130	1	6	2	9	1	1
_131	3	7	2	9	9	1
_132	3	6	2	1	9	1
_133	7	6	2	9	9	1
_135	7	2	2	9	1	1
_136	5	7	2	9	1	1
_137	3	7	1	9	1	1
_138	5	7	1	9	1	1
_139	7	6	2	9	1	1
_141	5	1	2	9	9	1
_142	1	6	1	1	1	1
_143	.	.	.	.	.	.
_144	.	.	.	.	.	.
_145	.	.	.	.	.	.
_146	5	6	1	9	1	1
_149	5	3	1	9	9	1
_150	5	7	1	9	1	1
_152	5	6	1	9	1	1
_153	5	6	1	9	9	1
_154	5	3	1	9	1	1
_155	3	2	1	9	9	1
_156	1	7	1	9	9	3
_157	.	.	.	.	.	.
_158	5	2	2	9	.	5
_159	5	2	1	9	9	1
_161	3	2	2	1	9	3
_162	.	.	.	.	.	.
_163	5	7	1	9	9	7
_164	3	2	1	9	1	5
_165	5	6	1	9	9	1
_166	3	2	1	9	1	1
_167	5	4	1	7	9	1
_168	5	6	1	9	1	1
_169	5	7	2	9	.	1
_170	3	1	2	7	9	5
_171	5	6	1	9	1	1
_172	3	1	3	9	1	3
_174	5	1	2	7	1	3
_175	5	5	1	7	1	1
