# Supplementary material for: Genetic Characterization of the Apple Germplasm Collection in Central Italy: The Value of Local Varieties
Source: Front Plant Sci. 2018 Oct 10;9:1460. doi: 10.3389/fpls.2018.01460 (PMC6191466; doi:10.3389/fpls.2018.01460)
Supplement: Supplementary file 2 [file Table_2.XLS]

## Sheet: data
Supplementary Table 2: scoring of the SSR alleles.
Accession No	CH05c06			CH-Vf1			Hi07h02			CH03d12			CH05e03			Hi04e04			CH02b03b			CH01f03b			CH02c09			Hi22f12			CH01g12			AU223657			CH01h02			CH01h01			CH04a12			Hi03a10			CH04c07
001	104	122		139	173		269	269		120	120		165	167		222	229		77	98		159	161		251	257		202	218		102	108		226	226		238	251		118	118		179	182		223	223		95
002	104	122		139	173		269	269		120	120		165	167		222	229		77	98		159	161		251	257		202	218		102	108		226	226		238	251		118	118		179	182		223	223		95
003	104	108		139	173		261	269		120	153		167	167		216	229		77	100		161	179		248	251		212	212		102	137		226	226		238	247		112	118		179	179		201	201		95
004	104	122		139	139		245	265	269	128	150		165	167		224	229		94	100		171	179		248	251		202	202		108	137		226	229		238	249		110	112	120	159	179		199	201	287	97
005	110	118		139	153		265	269		120	153		165	165		216	229		77	94		161	161		248	248		212	212		102	131		224	226		238	253		114	118		179	202		201	291		95
006	110	122		165	167		259	261		130	153		175	194		224	227		98	100		159	159		234	248		218	218		146	153		226	226		238	242		114	122		165	171		239	239		97
007	110	122		163	171		247	261		136	150		175	175		222	229		94	96		171	177		248	251		218	218		110	137		226	233		238	255		116	120		159	179		253	253		97
008	110	122		133	139		261	265		114	150		167	167		222	224		94	94		157	157		234	251		212	212		131	137		233	235		238	247		116	131		159	179		216	216		97
009	104	122		139	139		257	265		120	128		167	167		227	229		94	100		137	171		248	257		202	202		108	137		229	229		238	249		112	131		159	179		199	287		107
010	122	122		139	139		261	265		120	153		167	167		222	229		94	96		159	171		248	248		218	218		106	137		229	233		238	251		110	116		159	179		199	223		97
011	104	122		139	173		267	274		132	153		167	204		222	229		92	104		137	159		251	257		202	202		131	131		226	237		238	238		114	131		196	196		212	253		107
012	122	122		139	139		261	265		120	153		167	167		222	229		94	96		159	171		248	248		218	218		106	137		229	233		238	251		110	116		159	179		199	223		97
013	106	132		139	173		276	276		120	150		192	192		222	227		73	94		144	163		246	259		218	218		108	151		233	235		238	238		118	120		177	185		212	212		107
014	104	122		163	173		245	269		120	132		165	199		229	235		98	98		159	171		248	257		212	212		108	108		224	226		238	251		118	118		179	182		216	223		95
015	104	122		139	173		267	274		132	153		167	204		222	229		92	104		137	159		251	257		202	202		131	131		226	237		238	238		114	131		196	196		212	253		107
016	104	122		139	173		269	269		120	120		165	167		222	229		77	98		159	161		251	257		218	218		102	108		226	226		238	251		118	118		179	182		223	253		95
017	104	122		173	173		245	269		120	120		165	167		229	229		77	98		157	159		251	257		212	212		102	137		226	233		247	251		114	118		159	182		223	287		95
018	122	122		139	139		261	265		120	153		167	167		222	229		94	96		159	171		248	248		218	218		106	137		229	233		238	251		110	116		159	179		199	223		97
019	104	122		139	139		261	276		106	120		165	167		216	229		77	96		137	171		248	259		215	215		108	151		226	229		238	251		120	131		179	182		239	253		107
020	120	122		127	139		245	276		114	120		165	165		226	229		77	100		159	171		248	259		202	202		151	151		226	233		238	247		118	120		179	180		216	223		110
021	104	118	122	139	141	171	245	261		106	120	150	165	165		216	227	229	77	94	98	157	159	171	257	259		218	218		110	151	186	235	237		242	251	253	112	116		159	185		223	227	287	97
022	104	118		139	139		261	265		120	132		165	169		222	229		96	104		137	171		246	248		218	218		108	137		229	235		238	251		116	116		179	182		212	287		112
023	104	108	122	127	139	173	257	267		120	132		165	192		222	227		77	98		137	159	171	248	257	259	205	215		108	151		229	233		238	247	251	120	131		165	179	196	216	223	239	112
024	104	122		127	139		261	265		112	120		167	169		216	229		77	94		159	171		234	259		218	218		137	151		226	235		238	247		112	114		165	179		253	287		105
025	104	106	118	139	173		261	267	276	118	153		175	175		224	228	247	77	92	94	137	159	171	234	248	259	218	218		108	137		226	229		238	251		112	114	131	179	188		287	287		107
026	104	108		163	173		245	269	276	130	146	148	165	194		224	226	249	92	94	104	159	171	177	257	257		212	212		108	137		226	233	237	238	242	249	118	120		179	196		223	253		97
027	122	122		161	173		261	269		120	153		167	167		222	224		77	94		159	171		257	257		212	212		108	108		226	233		247	251		112	118		179	179		223	253		95
028	104	122		139	173		269	269		120	120		165	167		222	229		77	98		159	161		251	257		218	218		102	108		226	226		238	251		118	118		179	182		223	253		95
029	104	120		139	173		269	269		120	120		165	167		222	229		77	98		159	161		251	257		218	218		102	108		226	226		238	251		118	118		179	182		223	253		95
030	104	122		139	173		269	269		120	120		165	167		222	229		77	98		159	161		251	257		218	218		102	108		226	226		238	251		118	118		179	182		223	253		95
031	104	118		139	173		241	249		120	120		169	180		247	247		77	102		137	159		234	259		205	205		104	151		235	235		247	253		112	118		179	185		239	253		112
032	104	122		139	173		245	261		104	120	130	167	192		224	229		92	94	98	157	159		251	257		212	212		137	137		226	233	237	238	247		110	118	131	159	196		212	253	287	110
033	110	118		139	173		245	257		120	132		164	175		222	227		79	94		179	179		241	259		212	212		137	184		229	235		247	251		114	131		165	171		201	227		109
034	108	110	118	139	173		265	267	269	118	118		165	165		226	227	247	90	94	100	137	171		248	255		218	218		108	131	135	226	233		238	247		112	116	118	171	179		201	239	287	97
035	108	110	118	139	173		265	267	269	118	118		165	165		226	227	247	90	94	100	137	171		248	255		218	218		108	131	135	226	233		238	247		112	116	118	171	179		201	239	287	97
036	108	110	118	139	173		265	267	269	118	118		165	165		226	227	247	90	94	100	137	171		248	255		218	218		108	131	135	226	233		238	247		112	116	118	171	179		201	239	287	97
037	122	122		163	173		245	265		150	153		165	165		229	229		94	94		159	179		248	251		215	218		108	137		226	226		247	249		112	118		179	196		201	281		97
038	104	118		139	173		261	265		106	120		165	165		216	227		94	96		159	177		257	257		202	215		106	131		229	229		251	251		118	120		165	194		223	239		105
039	104	104		139	173		265	269		106	120		162	162		224	229		92	94		137	159		234	251		202	205		104	131		233	237		238	247		116	120		179	196		223	239		97
040	104	104		139	173		261	265		118	120		165	165		216	229		94	96		137	159		234	257		205	215		104	106		229	233		247	251		120	131		179	196		239	239		97
041	104	104		139	173		265	269		106	120		162	162		224	229		92	94		137	159		234	251		202	205		104	131		233	237		238	247		116	120		179	196		223	239		97
042	114	122		139	163		261	276		118	120		169	169		224	227		94	96		171	179		234	259		205	212		146	184		226	235		249	251		114	131		179	202		201	239		97
043	106	132		139	173		276	276		120	150		192	192		222	227		73	94		144	163		246	259		218	218		108	151		233	235		238	238		118	120		177	185		212	212		107
044	104	106	118	139	173		267	276		118	150	153	175	175		224	228	247	77	92	94	137	159	171	234	248	259	218	218		108	137		226	229		238	251		112	114	131	179	188		287	287		107
045	104	106	118	139	173		261	267	276	118	150	153	175	175		224	228	247	77	92	94	137	159	171	234	248	259	218	218		108	137		226	229		238	251		112	114	131	179	188		287	287		107
046	104	118		139	139		247	276		120	120		175	186		227	247		96	96		159	171		251	259		212	212		106	151		235	235		247	251		114	131		165	196		212	212		107
047	104	118		139	173		249	257		120	120		180	186		247	247		77	98		137	171		246	259		205	212		104	146		235	235		251	253		116	118		179	185		239	253		95
048	118	126		139	139		249	265		112	120		175	186		228	247		73	77		171	179		234	246		212	212		146	151		235	235		238	251		118	131		185	196		239	287		95
049	122	122		139	173		265	269		120	153		167	167		222	229		98	100		159	179		248	257		202	202		108	137		226	226		249	251		112	118		179	179		199	199		95
050	122	122		139	141	163	245	261	265	120	130	153	165	167	177	229	229		77	98	100	171	171		241	248	257	202	202		131	137		226	229	237	249	251	253	112	118	131	159	179		199	216		97
051	122	122		139	139		265	269		120	153		167	212		229	229		77	94		159	171		248	257		202	202		102	135		226	229		238	251		110	118		159	182		199	223		95
052	104	126		139	163		257	261		132	148		166	173		216	224		77	96		159	171		246	257		205	205		151	184		229	233		238	238		112	120		173	179		244	287		105
053	104	122		139	173		245	263		112	153		192	224		216	229		92	94		171	179		248	255		218	218		137	186		226	233		247	249		112	118		171	179		199	281		97
054	120	122		139	139		245	265		128	130	157	167	192	224	229	229		94	98	100	159	171	179	248	248		202	205		137	186		226	229	233	238	249		110	112	131	159	179	194	199	201		97
055	114	126		139	139		261	276		112	118		160	180		208	224		98	98		171	183		236	257		215	215		108	186		235	235		238	247		118	131		185	198		239	239		118
056	104	118	122	163	167	173	261	265		112	120	150	165	173	192	216	228		77	98	106	137	171		236	246	257	205	205		108	184	186	233	235		238	247		112	116		179	179		212	287		107
057	108	122		139	173		241	245		108	120		165	186		208	216		94	98		159	161		248	259		205	212		102	108		226	233		238	240		104	118		159	192		216	287		95
058	104	122		139	173		241	241		106	153		166	166		216	235		94	104		137	171		248	255		218	218		108	110		224	226		238	238		110	120		179	196		216	287		97
059	104	122		139	173		241	241		106	153		166	166		216	235		94	104		137	171		248	255		218	218		108	110		224	226		238	238		110	120		179	196		216	287		97
060	114	126		139	139		261	276		112	118		160	180		208	224		98	98		171	183		236	257		215	215		108	186		235	235		238	247		118	131		185	198		239	239		118
061	104	108		141	173		245	276		96	132		167	171		216	237		77	94		137	171		253	257		202	212		110	137		224	233		242	242		118	131		182	196		285	285		97
062	122	122		139	139		245	265		128	153		167	167		229	229		94	100		171	179		248	248		202	202		137	137		226	229		238	249		110	112		159	179	196	199	201		97
063	112	122		139	167		259	267		130	130		175	199		227	235		100	104		171	171		248	248		218	218		131	146		226	226		238	238		114	114		159	179		216	216		107
064	122	122		139	141		247	265		120	153		165	165		222	229		92	94		159	171		246	255		202	205		110	137		226	233		242	249		110	112		180	196		199	223		107
065	122	122		139	139		245	245		118	132		167	192		216	229		98	100		159	171		248	251		202	212		110	137		226	229		238	249		112	118		179	196		201	212		97
066	122	122		139	139		261	265		120	153		165	167		222	229		94	96		159	171		248	248		218	218		106	137		229	233		238	251		110	116		159	179		199	223		97
067	104	122	124	139	173		238	257	276	106	120	153	165	167	194	224	229	235	92	94	104	159	171	179	248	251		202	202		108	131		226	233		238	242	253	114	116		159	171	196	227	287		97
068	104	126		139	139		261	276		112	132		160	166		216	224		77	98		171	183		234	246		215	215		184	186		233	235		238	238		112	118		173	196		239	287		107
069	104	122		139	139		257	261		120	138		165	169		216	222	237	77	90	96	137	159		234	248	257	215	215		108	131	151	229	235		238	251		112	116	131	165	182	198	212	239	287	107
070	104	122		139	173		261	265		106	128		165	167		214	229		94	98		137	179		248	248		218	218		108	137		229	233		238	238		110	131		179	196		201	212		97
071	104	104		173	173		269	269		106	120		165	167		224	229		94	98		159	161		253	257		218	218		102	108		226	226		238	242		118	120		179	196		223	223		97
072	104	122		173	173		245	269		120	120		165	167		229	229		77	98		157	159		253	257		212	212		102	137		226	233		247	251		114	118		159	182		223	287		95
073	108	110	118	139	173		265	267	269	118	118		165	165		226	227	247	90	94	100	137	171		248	255		218	218		106	108	131	226	233		238	247		112	116	118	170	179		201	239	287	97
074	110	122		167	173		245	269		120	130		167	194		229	243		77	94		159	161		248	251		215	215		102	137		224	226		238	238		118	118		179	182		223	285		97
075	118	118		163	163		267	276		118	150		165	192		227	247		73	98		171	179		234	234		218	218		108	108		229	235		238	238		131	131		177	179		239	281		107
076	108	118		139	163		269	276		130	150		165	165		226	227		94	98		171	171		234	253		218	218		108	131		226	229		238	238		114	131		179	179		281	287		109
077	104	118	126	139	163	173	247	257	261	112	132	148	173	192		216	224	247	77	96	98	159	171		234	246	257	205	205		108	151	184	229	233		238	251		112	120	131	173	179		244	287		105
078	122	134		133	139		245	245		106	153		145	167		216	229		77	100		161	171		241	248		202	202		108	137		226	235		238	249		110	126		179	190		201	289		107
079	118	120		139	141		259	263		132	153		186	186		226	235		94	98		159	179		248	253		202	202		131	137		226	226		238	249	253	110	116		159	170		223	223		112
080	104	122		139	173		245	263		112	153		192	224		216	229		92	94		171	179		248	255		218	218		137	186		226	233		247	249		112	118		171	179		199	281		97
081	118	122		139	173		261	265		120	128		167	175		229	247		94	98		171	179		248	257		218	218		137	186		229	237		249	251		112	118		159	179		201	287		107
082	122	126		139	139		257	276		112	120		171	180		208	229		98	104		171	183		234	241		215	215		106	186		224	235		238	253		112	118		179	185		216	239		97
083	104	112	122	163	173		247	265	276	108	148	153	175	206	224	226	227	229	96	98	104	159	179	185	248	248		202	202		108	137	146	226	229	233	238	253		114	116		159	179	196	201	287		97
084	104	104		139	173		241	274		132	132		167	167		222	229		92	104		137	159		248	251		202	205		108	131		224	237		238	238		116	131		196	196		212	221		109
085	118	122		139	167		247	263		120	153		165	186		226	237		94	98		137	179		248	248		218	218		108	137		226	229		238	253		116	131		159	179		223	223		133
086	104	118		139	173		241	249		98	120		169	180		245	247		77	102		137	159		234	259		205	205		104	151		235	235		247	253		112	118		179	185		239	253		112
087	122	122		139	173		265	269		120	153		167	167		222	229		98	100		159	179		248	257		202	202		108	137		226	226		249	251		112	118		179	179		199	199		95
088	110	122		139	173		245	267		144	153		167	175		222	222		77	104		159	171		241	253		218	218		108	131		226	229		238	238		114	114		171	196		201	201		109
089	104	114		139	163		257	261		112	148		160	173		208	216		77	98		159	183		257	257		205	205		108	182		229	235		238	238		112	118		179	196		239	244		107
090	104	106		139	139		269	276		120	120		167	192		222	229		73	96		159	163		248	259		218	218		108	151		226	235		238	238		118	120		177	179		212	212		112
091	108	122		139	167		251	265		128	150		167	186		229	243		94	94		171	171		248	255		215	218		102	137		226	226		238	255		112	118		159	179		199	199		97
092	104	104		139	163		263	267		132	153		189	189		224	229		92	104		159	171		243	257		212	212		133	137		224	237		238	242		116	124		179	179		239	281		95
093	104	122		139	139		257	261		120	138		165	169		216	222	237	77	90	96	137	159		234	248	257	215	215		108	131	151	229	235		238	251		112	116	131	165	182	196	212	239	287	107
094	104	122		139	159		261	261		104	120		165	224		216	229		94	96		171	177		248	257		202	215		109	126		229	235		238	251		110	118		179	179		239	287		112
095	104	104		139	139		269	274		108	120		167	192		224	229		98	104		159	161		248	257		202	202		102	137		226	226		238	247		116	118		179	179		216	223		97
096	108	118		139	163		269	276		130	148		165	165		226	227		94	98		171	171		236	253		218	218		108	131		226	229		238	238		114	131		179	179		281	287		109
097	104	122		173	173		267	269		102	104	120	162	175		224	229		94	94		157	179		243	257		218	218		108	137		233	235		238	238		104	120		179	194		223	223		97
098	110	120		139	139		245	259		106	132		167	186		226	235		98	104		159	171		248	251		218	218		131	137		224	226		238	253		116	116		170	179		223	223		112
099	108	110	118	139	173		265	267	269	118	118		165	165		226	227	247	90	94	100	137	171		248	255		218	218		108	131	135	226	233		238	247		112	116	118	170	179		201	239	287	97
100	104	122		139	139		245	245		120	132		165	167		224	229		73	100		159	159		234	251		202	205		104	137		229	235		238	251		114	114		185	196		212	239		107
101	104	106		163	173		259	261		114	155		171	175		226	229		94	96		171	185		248	255					131	146		226	226		251	255		116	116		159	159		216	216		97
102	120	122		139	139		245	265		128	130	157	167	192	224	229	229		94	98	100	159	171	179	248	248		202	205		137	186		226	229	233	238	249		110	112	131	159	179	194	199	201		97
103	122	122		139	163		261	265		130	153		165	224		229	229		94	98		171	179		248	248		218	218		126	137		226	229		238	253		112	116		179	179		201	223		107
104	122	122		139	173		257	269		120	132		167	171		222	243		98	104		159	171		257	259		218	218		102	131		224	226		238	251		104	118		179	179		216	216		95
105	108	114		145	173		265	265		96	132		166	167		216	243		104	104		161	179		241	241		218	218		104	137		226	233		247	249		112	122		179	185		201	287		97
106	104	126		139	163		257	261		132	148		165	173		216	224		77	96		159	171		246	257		205	205		151	184		229	233		238	238		112	120		173	179		244	287		107
107	104	108		167	173		255	269		114	122		167	167		229	243		98	98		157	159		248	259		218	218		102	131		226	226		238	251		112	118		179	182		216	223		97
108	104	120		139	173		267	269		132	132		167	177		224	235		73	100		159	171		248	248		218	218		137	186		224	237		238	249		112	120		179	198		201	223		110
109	122	122		139	139		245	265		128	132	153	167	171	212	229	237		94	100		161	171	179	248	248		202	212		110	137		226	229		238	240	249	110	112	118	159	179		199	201		97
110	122	122		139	139		245	265		128	153		167	224		229	229		94	100		171	179		248	248		202	202		135	137		226	229		238	249		110	112		159	179		199	201		97
111	108	118		139	163		269	276		130	150	138	165	165		226	227		94	98		171	171		234	253		218	218		108	131		226	229		238	238		114	131		179	179		281	287		109
112	104	122		139	173		269	269		120	120		165	167		222	229		77	98		159	161		251	257		218	218		102	108		226	226		238	251		118	118		179	182		223	223		95
113	104	108		139	139		245	267		106	130		201	201		226	229		94	104		171	171		251	251		202	205		110	137		224	235		238	238		114	122		179	194		287	291		97
114	104	118	122	133	141	173	249	265	276	112	120	150	175	175		222	227		92	98		137	159	171	234	257	259	212	212		104	133	186	229	233		238	251		114	116	118	179	182	198	201	223		97
115	104	120		139	159		263	269		106	108		164	165		224	245		94	94		159	159		257	259		215	215		108	112		226	235		238	242		116	120		179	179		223	287		112
116	104	118		139	163		238	261	265	120	120		164	165		222	227	228	79	94	96	137	163	171	248	259		215	218		108	146		229	233	235	238	247		116	118	120	182	196		212	223	239	107
117	108	126		173	173		247	269		112	120		186	192		224	228		90	106		137	179		257	259		212	212		108	186		235	235		249	251		116	116		179	179		212	287		118
118	122	128		139	163		265	276		128	132		171	224		216	229		100	104		171	179		248	248		218	218		110	137		229	235		238	238		112	116		179	196		199	239		107
119	118	120		163	173		247	261		114	120		166	175		224	237		94	98		171	179		251	253		205	205		104	128		226	226		238	247		120	131		159	171		201	287		103
120	110	122		139	141		267	267		108	120		166	167		224	229		92	94		171	179		248	253		212	212		133	151		233	233		238	249		112	131		159	159		201	239		131
121	104	122		139	173		245	267		106	128		167	171		224	229		94	94		159	171		248	248		218	218		110	137		226	233		238	249		114	114		179	194		199	212		107
122	104	118	122	141	173		261	265	276	118	120	150	165	175	192	216	222	227	77	90	94	137	171		246	248	251	212	212		108	153	186	233	237		238	251		116	118	120	171	179	196	223	287		110
123	104	122		139	173		269	276		106	132		165	165		224	229		94	94		171	179		243	257		218	218		108	110		233	235		238	249		120	122		179	198		206	223		110
124	118	122		139	173		253	263	269	128	134	153	166	196		226	227	229	94	94		137	159	179	248	248		218	218		109	151	169	226	233		238	240		110	110		159	177	196	201	201		97
125	104	108		139	173		241	269		132	153		165	167		216	229		100	104		161	179		248	257		212	212		110	137		229	235		238	247		112	118		179	196		223	223		97
126	104	122		141	173		245	255		124	132		158	171		229	229		77	94		137	161		248	251		202	202		102	110		224	226		236	242		128	131		178	178		253	253		97
127	122	122		139	141		245	265		120	153		165	224		222	229		92	94		159	171		248	257		202	205		110	137		226	233		242	249		110	112		179	196		199	223		107
128	122	122		139	139		261	265		120	153		166	167		222	229		94	96		159	171		248	248		218	218		106	137		229	233		238	251		110	116		159	179		199	223		97
129	112	122		139	139		245	267		132	138		167	224		229	229		94	100		137	171		248	248		212	212		137	137		226	229		238	238		112	131		159	198		199	216		107
130	104	104		139	173		245	261		120	120		165	186		222	224		73	96		159	159		234	259		205	205		104	171		226	235		251	251		114	118		185	185		227	239		95
131	104	122		139	139		257	261		120	138		165	169		216	222	237	77	90	96	137	159		234	248	257	215	215		108	131	151	229	235		238	251		112	116	131	165	182	196	212	239	287	107
132	118	118		127	139		245	261		120	120		164	164		227	227		77	98		171	177		257	259		218	218		151	184		235	235		238	251		116	120		182	196		253	287		107
133	104	122		139	173		245	261		120	120		169	171		222	222		87	96		137	183		246	248		212	215		151	184		235	235		238	247		118	131		182	196		239	239		107
134	104	122		141	173		245	255		124	132		158	171		229	229		77	94		137	161		248	251		202	202		102	110		224	226		236	242		128	131		178	178		253	253		97
135	118	122		139	141		263	265		104	153		186	224		226	229		94	98		171	179		248	251		202	202		137	153		226	229		238	247		110	118		159	159		201	223		107
136	108	118		139	163		269	276		130	150		165	165		226	227		94	98		171	171		234	253		218	218		108	131		226	229		238	238		114	131		179	179		281	287		109
137	114	126		139	139		261	276		112	118		160	180		208	224		98	98		171	183		234	257		215	215		108	186		235	235		238	247		118	131		185	198		239	239		118
138	122	122		139	139		245	265		128	153		167	224		229	229		94	100		171	179		248	248		202	202		137	137		226	229		238	249		110	112		159	179		199	201		97
139	104	122	124	139	173		238	257	276	106	120	153	165	167	194	224	229	235	92	94	104	159	171	179	248	251		202	202		108	131		226	233		238	242	253	110	114	116	159	171	196	227	287		97
140	108	110	118	139	173		265	267	269	118	118		165	165		226	227	247	90	94	100	137	171		248	255		218	218		108	131	135	226	233		238	247		112	116	118	170	179		201	239	287	97
141	104	108		141	173		245	276		96	132		167	171		216	237		77	94		137	171		251	257		202	212		110	137		224	233		242	242		118	131		182	196		285	285		97
142	104	108		139	139		241	257		98	114		169	182		224	247		79	102		159	179		234	246		205	205		151	186		235	235		247	249		112	131		177	179		239	287		107
143	118	118		139	173		257	261		120	122		186	192		216	247		98	106		137	179		246	248		212	212		108	146		235	235		249	253		116	116		179	185		239	239		95
144	104	118		139	139		257	261		114	120		164	164		222	227		79	96		159	179		257	259		212	212		131	151		233	235		238	251		112	128		165	196		212	291		95
145	104	122		139	173		245	261		104	120	130	167	192		224	229		92	94	98	157	159		251	257		212	212		137	137		226	233	237	238	247		110	118	131	159	196		212	287		110
146	104	122		139	173		269	269		120	120		165	167		222	229		77	98		159	161		251	257		218	218		102	108		226	226		238	251		118	118		179	182		223	223		95
147	122	128		139	163		265	276		128	132		171	224		216	229		100	104		171	179		248	248		218	218		110	137		229	235		238	238		112	116		179	196		199	239		107
148	104	122		139	173		241	241		106	153		166	166		216	235		94	104		137	171		248	253		218	218		108	110		224	226		238	238		110	120		179	196		216	287		97
149	104	122		139	173		241	241		106	153		166	166		216	235		94	104		137	171		248	253		218	218		108	110		224	226		238	238		110	120		179	196		216	287		97
150	104	122		139	159		261	261		104	120		165	224		216	229		94	96		171	177		248	257		215	215		108	126		229	235		238	251		110	118		179	179		239	287		112
151	122	126		139	139		257	276		112	120		171	180		208	229		98	104		171	183		234	241		215	215		106	186		224	235		238	253		112	118		179	185		216	239		97
152	104	104		139	173		261	269		120	120		165	165		216	229		77	77		159	159		248	257		218	218		108	108		226	235		238	238		116	118		165	179		239	239		95
153	118	124		139	141		261	276		112	130		165	175		227	229		94	98		171	171		234	248		218	218		108	186		226	233		238	238		114	114		178	179		281	289		110
154	112	122		139	163		245	257		108	132		166	186		224	226		94	104		171	171		248	257		212	212		108	131		235	235		238	253		114	131		159	179		287	291		110
155	104	126		139	163		261	261		112	132		160	173		216	224		77	98		171	171		234	246		215	215		108	184		233	235		238	238		112	131		179	185		239	287		107
156	104	106		163	173		259	261		114	155		171	175		226	229		94	96		171	185		248	255		215	215		131	146		226	226		251	255		116	116		159	159		216	216		97
157	122	122		139	163		261	265		130	153		165	224		229	229		94	98		171	179		248	248		218	218		126	137		226	229		238	253		112	116		179	179		201	223		107
158	114	126		173	173		261	261		112	112		160	192		208	228		98	98		179	183		234	248		218	218		108	108		235	235		238	238		116	131		179	185		212	239		118
159	108	118		139	163		269	276		130	132	150	165	165		226	227		94	98		171	171		234	253		218	218		108	131		226	229		238	238		114	131		179	179		281	287		109
160	104	104		139	139		269	274		108	120		167	192		224	229		98	104		159	161		248	257		202	202		102	137		226	226		238	247		116	118		179	179		216	223		97
161	104	122		127	139	153	257	261		120	138		165	169		216	222	237	77	90	96	137	159		234	248	257	215	215		108	131	151	229	235		238	251		112	116	131	165	182	196	212	239	287	107
162	104	122		139	173		245	261		104	120	130	167	192		224	229		92	94	98	157	159		251	257		212	212		126	137		226	233	237	238	242	247	110	118	131	159	196		212	253	287	110
163	104	118	126	139	173		257	265		112	118	120	160	180	186	208	224	247	96	98		137	171	183	234	246	257	205	205		108	146		235	235		238	251	253	116	118	131	179	185	196	239	253		112
164	104	108		139	173		257	276		120	120		162	180		247	247		90	96		137	179		257	259		205	205		133	146		235	235		238	251		112	118		179	185		212	212		112
165	108	118		139	163		269	276		130	150	148	165	165		226	227		94	98		171	171		234	253		218	218		108	131		226	229		238	238		114	131		179	179		281	287		109
166	104	126		139	173		241	276		118	130		162	180		208	224		94	98		157	171		234	257		215	215		108	108		235	235		238	247		104	118		179	185		239	291		110
167	104	122		139	173		261	269		114	120		165	167		229	229		98	98		161	171		248	251		218	218		102	137		226	226		238	238		114	118		179	179		253	287		97
168	126	126		139	173		261	261		112	132		166	192		224	228		96	106		137	171		246	257		218	218		108	184		233	235		238	238		112	116		173	179		239	244		105
169	104	122		129	139	153	245	265		96	128	153	165	167	224	216	229		94	100		171	179		234	248		202	205		131	137		226	229		238	247	249	110	112	116	159	179		199	201	253	97
170	104	118		139	173		249	257		112	120		180	186		247	247		77	98		137	171		246	259		205	212		104	146		235	235		251	253		116	118		179	185		239	253		95
171	104	118		167	173		247	261		112	120		165	192		216	227		77	106		171	179		234	248		218	218		108	151		233	235		249	251		116	116		173	179		239	239		107
172	118	126		167	173		247	261		112	120		192	192		216	228		98	106		137	179		248	256		218	218		108	108		235	235		238	249		116	116		179	179		212	239		118
173	104	118		167	173		247	261		112	120		165	192		216	227		77	106		171	179		234	248		218	218		108	151		233	235		249	251		116	116		173	179		239	239		107
174	118	126		139	167		247	257		112	120		186	192		228	247		77	98		171	179		246	257		205	205		108	146		235	235		249	251		116	118		179	185		212	239		95
175	104	128		139	141		241	249		98	120		169	180		227	247		77	96		137	171		234	259		205	205		104	104		235	235		238	253		112	118		179	185		212	253		95
[truncated: 8 more columns]
